# Supplementary material for: Essentiality of Nfatc1 short isoform in osteoclast differentiation and its self-regulation
Source: Sci Rep. 2023 Nov 1;13:18797. doi: 10.1038/s41598-023-45909-3 (PMC10620225; doi:10.1038/s41598-023-45909-3)
Supplement: Supplementary file 1 — Supplementary Table S1. [file 41598_2023_45909_MOESM1_ESM.xlsx]

## Sheet: table s2
Supplemental Table S1 Enerichment analysis from cluster 6 in gene expression profiles
Ontology	GO ID	GO term	GeneRatio	pvalue	p.adjust	qvalue	symbol	Gene Count
BP	GO:0030316	osteoclast differentiation	9/127	8.19 x 10-9	1.49 x 10-5	1.38 x 10-5	Oscar/Ccr1/Calcr/Slc9b2/Car2/Siglec15/Tfrc/Snx10/Gpr55	9
BP	GO:0045453	bone resorption	7/127	1.65 x 10-7	1.50 x 10-4	1.39 x 10-4	Oscar/Car2/Siglec15/Tfrc/Snx10/Gpr55/Rac2	7
BP	GO:0046849	bone remodeling	7/127	1.49 x 10-6	9.05 x 10-4	8.37 x 10-4	Oscar/Car2/Siglec15/Tfrc/Snx10/Gpr55/Rac2	7
BP	GO:0000041	transition metal ion transport	6/127	1.86 x 10-5	4.85 x 10-3	4.49 x 10-4	Mt3/Myo1b/Steap4/Tfrc/Slc39a13/Flvcr2	6
BP	GO:0070371	ERK1 and ERK2 cascade	9/127	7.37 x 10-5	1.22 x 10-2	1.13 x 10-2	Ccr1/Calcr/Mt3/Spry1/Gpnmb/Gpr55/Ccr3/Ffar4/Hcrtr1	9
BP	GO:0070374	positive regulation of ERK1 and ERK2 cascade	7/127	2.02 x 10-4	2.07 x 10-2	1.92 x 10-2	Ccr1/Calcr/Mt3/Gpnmb/Gpr55/Ffar4/Hcrtr1	7
BP	GO:0060326	cell chemotaxis	8/127	2.46 x 10-4	2.24 x 10-2	2.07 x 10-2	Ccr1/Hsd3b7/Ccr3/Rac2/Plekhg5/Cxadr/Pip5k1a/Saa3	8
BP	GO:0006091	generation of precursor metabolites and energy	9/127	2.96 x 10-4	2.36 x 10-2	2.18 x 10-2	Mt3/Chchd10/Aldoc/Mdh1/Fastkd1/Etfrf1/Pfkfb2/Slc37a2/Ppif	9
BP	GO:0007264	small GTPase mediated signal transduction	10/127	3.42 x 10-4	2.45 x 10-2	2.27 x 10-2	Dgki/Rab38/Spry1/Net1/Gpr55/Rhod/Bcar3/Rac2/Rnd1/Plekhg5	10
BP	GO:0060249	anatomical structure homeostasis	9/127	3.50 x 10-4	2.45 x 10-2	2.27 x 10-2	Oscar/Car2/Siglec15/Abcb1a/Tfrc/Snx10/Gpr55/Rac2/Cxadr	9
CC	GO:0033176	proton-transporting V-type ATPase complex	4/128	9.82 x 10-6	2.30 x 10-3	2.06 x 10-3	Atp6v1d/Atp6v0d2/Atp6v0e/Atp6v1b2	4
CC	GO:0098858	actin-based cell projection	7/128	1.54 x 10-4	8.11 x 10-3	7.29 x 10-3	Car2/Myo1b/Apbb1/Myo10/Cxadr/Atp6v1b2/Gpm6a	7
CC	GO:0043209	myelin sheath	7/128	1.73 x 10-4	8.11 x 10-3	7.29 x 10-3	Car2/Myo1d/Ckmt1/Mdh1/Ldhb/Serinc5/Atp6v1b2	7
CC	GO:0030175	filopodium	5/128	1.44 x 10-4	8.11 x 10-3	7.29 x 10-3	Myo1b/Apbb1/Myo10/Cxadr/Gpm6a	5
CC	GO:0019866	organelle inner membrane	10/128	2.87 x 10-4	9.93 x 10-3	8.93 x 10-3	Slc9b2/P2rx5/Chchd10/Bdh1/Ckmt1/Acaa2/Letm1/Fahd1/Ndufa1/Ppif	10
CC	GO:0030027	lamellipodium	6/128	2.97 x 10-4	9.93 x 10-3	8.93 x 10-3	Ablim1/Apbb1/Rac2/Plekhg5/Myo10/Pip5k1a	6
CC	GO:0031252	cell leading edge	8/128	1.17 x 10-3	3.05 x 10-2	2.74 x 10-2	Myo1d/Ablim1/Apbb1/Rac2/Plekhg5/Myo10/Atp6v1b2/Pip5k1a	8
CC	GO:0016323	basolateral plasma membrane	6/128	1.64 x 10-3	3.84 x 10-2	3.46 x 10-2	Slc9b2/Car2/Myo1d/Tfrc/Slc4a2/Cxadr	6
MF	GO:0022804	active transmembrane transporter activity	9/128	1.45 x 10-4	1.82 x 10-2	1.55 x 10-2	Slc9b2/Abcb1a/Slc4a2/Atp6v1d/Ank/Letm1/Atp6v0d2/Atp6v0e/Slc37a2	9
MF	GO:0044769	ATPase activity, coupled to transmembrane movement of ions, rotational mechanism	3/128	1.86 x 10-4	1.82 x 10-2	1.55 x 10-2	Atp6v1d/Atp6v0d2/Atp6v0e	3
MF	GO:0046961	proton-transporting ATPase activity, rotational mechanism	3/128	1.86 x 10-4	1.82 x 10-2	1.55 x 10-2	Atp6v1d/Atp6v0d2/Atp6v0e	3
MF	GO:0005516	calmodulin binding	6/128	7.39 x 10-4	3.31 x 10-2	2.82 x10-2	Myo1d/Myo1b/Pate4/Spa17/Myo10/Adcy3	6
MF	GO:0015297	antiporter activity	4/128	9.03 x 10-4	3.31 x 10-2	2.82 x10-2	Slc9b2/Slc4a2/Letm1/Slc37a2	4
MF	GO:0016616	oxidoreductase activity, acting on the CH-OH group of donors, NAD or NADP as acceptor	5/128	1.20 x 10-4	3.89 x 10-2	3.31 x 10-2	Akr1c18/Bdh1/Hsd3b7/Mdh1/Ldhb	5
MF	GO:0098631	cell adhesion mediator activity	3/128	1.38 x 10-3	4.04 x 10-2	3.44 x 10-2	Itga2/Cxadr/Emb	3
MF	GO:0030898	actin-dependent ATPase activity	2/128	1.68 x 10-3	4.10 x 10-2	3.49 x 10-2	Myo1d/Myo1b	2
MF	GO:0005451	monovalent cation:proton antiporter activity	2/128	2.01 x 10-3	4.52 x 10-2	3.85 x 10-2	Slc9b2/Letm1	2
MF	GO:0046624	sphingolipid transporter activity	2/128	2.36 x 10-3	4.60 x 10-2	3.91 x 10-2	Spns2/Abcb1a	2
