# Supplementary material for: Essentiality of Nfatc1 short isoform in osteoclast differentiation and its self-regulation
Source: Sci Rep. 2023 Nov 1;13:18797. doi: 10.1038/s41598-023-45909-3 (PMC10620225; doi:10.1038/s41598-023-45909-3)
Supplement: Supplementary file 2 — Supplementary Table S2. [file 41598_2023_45909_MOESM2_ESM.xlsx]

## Sheet: table s1
Supplemetal Table S2 qPCR primer sequences
Gene	Strand	Sequence 5' - 3'
Nfatc1_ⅰ	Forward	GGA TGC CAA GTA CCA GCT TTC
Nfatc1_ⅱ	Forward	GAC ATG ACG GGG CTG GAG CA
Nfatc1_ⅲ	Reverse	GAA CAG CTG AGA TAC CCG GG
Nfatc1_ⅳ	Forward	CCT TTC CGC AAC CAG AGG AT
Nfatc1_ⅴ	Reverse	CTC AGT AAA AAC CTC CTC TCA G
Nfatc1_ⅵ	Reverse	GCT ACT GTT CAG ATG TGG AC
Nfatc1_ⅶ	Reverse	TTA GGA GTG GGG GAT CGT GC
Nfatc1_L2	Forward	GTG TCG GCA AAG GAG AGG T
Nfatc1_R2	Reverse	AGC TGG TAC TTG GCA TCC AC
Dgki	Forward	TGA AGA AAC CTC AGA ACT CCC TG
Dgki	Reverse	GGC TTC ATG AGA GGG GAG GA
Mst1r	Forward	TCA CCC AAA CAT CCT GGC TC
Mst1r	Reverse	TCA CAG TGG GGT TCC TCT GA
Mt3	Forward	GGG AGG AAC CAA GCT ACG G
Mt3	Reverse	TGC ACT TGC ATT TGT CCG AG
P3h2	Forward	TGC TAA AAC CGT GAC TGC CT
P3h2	Reverse	TTC ACG CCA TGA GGG TTC TC
Prdm1	Forward	TAA GCC TAT CCC TGC CAA CC
Prdm1	Reverse	TTG GGT TGC TTT CCG TTT GT
